# Supplementary material for: Targeting the SARS-CoV-2 HR1 with Small Molecules as Inhibitors of the Fusion Process
Source: Int J Mol Sci. 2022 Sep 3;23(17):10067. doi: 10.3390/ijms231710067 (PMC9456533; doi:10.3390/ijms231710067)
Supplement: Supplementary file 1 [file ijms-23-10067-s001.zip]

Archive with 1 entries (1 files):
- ijms-1864044-supplementary.pdf
